# Supplementary material for: Comprehensive Genome‐Wide Analysis of Shared Genetic Factors in Gastrointestinal and Neurodegenerative Diseases
Source: Brain Behav. 2025 Nov 23;15(11):e71029. doi: 10.1002/brb3.71029 (PMC12641108; doi:10.1002/brb3.71029)
Supplement: Supplementary file 2 — Supplementary Tables: brb371029‐sup‐0002‐TableS1‐S18.xlsx [file BRB3-15-e71029-s001.xlsx]

## Sheet: content
content	Supplementary table
Detailed Information on Data Sources	S1
Comprehensive Table of Genetic Correlations and Overlaps	S2
Genetic Associations Among Four Gastrointestinal Disorders and Three Neurodegenerative Diseases Analyzed through LD Score Regression	S3
Genetic Linkages Among Four Diseases of the Gastrointestinal Tract and Three Neurological Disorders as Revealed by High-Density Lipoprotein Analysis	S4
Genetic overlap Between 4 Gastrointestinal Tract Diseases and 3 Neurodegenerative diseases by GPA	S5
Loci with significant local genetic correlation between gastrointestinal diseases and neurodegenerative diseases(PValue<0.05)	S6
Significant loci for local genetic correlation between gastrointestinal diseases and neurodegenerative diseases	S7
Summary of Genome-Wide Significant Pleiotropic SNVs and FUMA-Annotated Pleiotropic Genomic Risk Loci for Each Pair of Traits	S8
Pleiotropic Genomic Loci Identified by FUMA Using PLACO Results	S9
Effect Sizes and P Values of Top SNPs in 66 Pleiotropic Loci From Original GWAS Summary Statistics	S10
Colocalization Analysis	S11
MAGMA Analysis	S12
Enrichment Analysis	S13
Reverse Two-Sample Mendelian Randomization Study Analysis	S14
Reverse Two-Sample Mendelian Randomization Study Analysis	S15
SMR Analysis Results	S16
Drug Interaction Analysis Based on DGIdb	S17
Summary of multiple testing correction methods and significance thresholds used in each analysis	S18

## Sheet: S1
Detailed Information on Data Sources
TRIT	Abbreviations	PMID/Source	Year	N_cases	N_total	Ancestry
Inflammatory bowel disease	IBD	34278373	2021	5105	329179	EUR
irritable bowel syndrome	IBS	34741163	2021	53400	486601	EUR
diverticular disease	DVD	30661054	2019	31964	451099	EUR
gastroesophageal reflux disease	GERD	34187846	2021	129080	602604	EUR
Amyotrophic lateral sclerosis	ALS	34873335	2021	27205	138086	EUR
Alzheimer's disease	AD	34493870	2021	39918	398058	EUR
Parkinson's disease	PD	International Parkinson's Disease Genomics Consortium	2019	33674	482730	EUR

## Sheet: S2
Trait pair	Genetic correlation				Genetic overlap
	LDSC		HDL		GPA
	Genetic correlation (SE)	P value	Genetic correlation (SE)	P value	PM 11	PAR	P value
IBD-ALS	-0.0906(0.0884)	0.3054	-0.0627(0.0599)	0.295	0.0120555	0.118223	1.04961e-292
IBD-AD	-0.1341(0.0796)	0.0923	-0.1221(0.0631)	0.053	0.00553245	0.2369	<1E-300
IBD-PD	-0.1494(0.0596)	0.0122	-0.1202(0.0774)	0.1204	0.000872483	0.0306443	3.08817e-154
IBS-ALS	-0.0805(0.0535)	0.1321	-0.0528(0.0336)	0.1167	0.0513563	0.193164	2.81939e-213
IBS-AD	-0.0703(0.0541)	0.1939	-0.0093(0.0465)	0.8412	0.014509	0.0721475	<1E-300
IBS-PD	0.0677(0.0469)	0.1494	0.0906(0.0634)	0.1533	0.00279784	0.0133945	2.78595e-119
DVD-ALS	0.0628(0.0492)	0.202	0.0479(0.0298)	0.1074	0.0275538	0.132109	2.43159e-159
DVD-AD	-0.044(0.0494)	0.3734	-0.0327（0.03）	0.2745	0.0140835	0.0913785	<1E-300
DVD-PD	-0.0153(0.0433）	0.7247	-0.0435(0.0544)	0.4244	0.00395412	0.0265593	<1E-300
GERD-ALS	0.0178(0.0389)	0.6473	0.0505(0.0302)	0.0941	0.0508368	0.161674	8.69227e-204
GERD-AD	0.0456(0.0384)	0.2349	0.0751(0.0405)	0.0637	0.0168362	0.0591983	6.8872e-169
GERD-PD	-0.0735(0.033)	0.0261	-0.1057(0.0404)	0.0088	0.0331651	0.11474	2.88298e-278

## Sheet: S3
Genetic Associations Among Four Gastrointestinal Disorders and Three Neurodegenerative Diseases Analyzed through LD Score Regression
Trait pair	rg	se	p value
IBD-ALS	-0.0906	0.0884	0.3054
IBD-AD	-0.1341	0.0796	0.0923
IBD-PD	-0.1494	0.0596	0.0122
IBS-ALS	-0.0805	0.0535	0.1321
IBS-AD	-0.0703	0.0541	0.1939
IBS-PD	0.0677	0.0469	0.1494
DVD-ALS	0.0628	0.0492	0.202
DVD-AD	-0.044	0.0494	0.3734
DVD-PD	-0.0153	0.0433	0.7247
GERD-ALS	0.0178	0.0389	0.6473
GERD-AD	0.0456	0.0384	0.2349
GERD-PD	-0.0735	0.033	0.0261

## Sheet: S4
Genetic Linkages Among Four Diseases of the Gastrointestinal Tract and Three Neurological Disorders as Revealed by High-Density Lipoprotein Analysis
Trait pair	rg	se	p value
IBD-ALS	-0.0627	0.0599	0.295
IBD-AD	-0.1221	0.0631	0.053
IBD-PD	-0.1202	0.0774	0.1204
IBS-ALS	-0.0528	0.0336	0.1167
IBS-AD	-0.0093	0.0465	0.8412
IBS-PD	0.0906	0.0634	0.1533
DVD-ALS	0.0479	0.0298	0.1074
DVD-AD	-0.0327	0.03	0.2745
DVD-PD	-0.0435	0.0544	0.4244
GERD-ALS	0.0505	0.0302	0.0941
GERD-AD	0.0751	0.0405	0.0637
GERD-PD	-0.1057	0.0404	0.0088

## Sheet: S5
Genetic overlap Between 4 Gastrointestinal Tract Diseases and 3 Neurodegenerative diseases by GPA
Trait pair	X00	X10	X01	X11	pi_00	pi_10	pi_01	pi_11	P	PAR as PM 11/(PM 10 + PM 01 + PM 11)
IBD-ALS	0.898028	0.0170138	0.0729029	0.0120555	0.000730548	0.000396163	0.000696044	0.000342218	1.04961e-292	0.118223
IBD-AD	0.976646	0.00811319	0.00970788	0.00553245	0.00015871	0.000118479	0.000121245	8.25821e-05	<1E-300	0.2369
IBD-PD	0.971529	0.0240272	0.00357164	0.000872483	0.000301788	0.000296471	6.58047e-05	4.00998e-05	3.08817e-154	0.0306443
IBS-ALS	0.734131	0.17138	0.0431331	0.0513563	0.00180474	0.00176894	0.00118174	0.00113017	2.81939e-213	0.193164
IBS-AD	0.798897	0.184141	0.00245202	0.014509	0.00139526	0.0013936	0.000246056	0.000256091	<1E-300	0.0721475
IBS-PD	0.79112	0.205187	0.000895481	0.00279784	0.00175401	0.00175328	0.000105766	0.000103821	2.78595e-119	0.0133945
DVD-ALS	0.791431	0.12606	0.0549549	0.0275538	0.000967828	0.000836197	0.000782097	0.000614541	2.43159e-159	0.132109
DVD-AD	0.845877	0.135858	0.00418099	0.0140835	0.000605093	0.000602984	0.000185219	0.000186789	<1E-300	0.0913785
DVD-PD	0.851121	0.144343	0.000581081	0.00395412	0.000666849	0.000666643	8.08261e-05	9.13238e-05	<1E-300	0.0265593
GERD-ALS	0.685561	0.227074	0.0365286	0.0508368	0.00143575	0.00134835	0.00114074	0.00104956	8.69227e-204	0.161674
GERD-AD	0.715597	0.258604	0.00896254	0.0168362	0.0010719	0.00106787	0.000413719	0.000415738	6.8872e-169	0.0591983
GERD-PD	0.710955	0.241701	0.014179	0.0331651	0.00119021	0.00118217	0.000688691	0.000688485	2.88298e-278	0.11474

## Sheet: S6
Loci with significant local genetic correlation between gastrointestinal diseases and neurodegenerative diseases(PValue<0.05)
phen1	phen2	rho	rho.lower	rho.upper	r2	r2.lower	r2.upper	loci	CHR	START	STOP	PValue	FDR	Significant number of times
DVD	ALS	-1	-1	-0.55952	1	0.31409	1	964	6	32539568	32586784	0.0125304	0.311826	9
DVD	PD	-0.593896	-0.73653	-0.44637	0.352712	0.19925	0.54248	964	6	32539568	32586784	5.47e-12	8.81764e-09	9
GERD	AD	-0.738981	-1	-0.24683	0.546092	0.06216	1	964	6	32539568	32586784	0.0165717	0.487622	9
GERD	PD	-0.988674	-1	-0.63082	0.977477	0.39793	1	964	6	32539568	32586784	0.00854543	0.501739	9
IBD	AD	0.174114	0.03284	0.3189	0.0303158	0.00119	0.1017	964	6	32539568	32586784	0.0168712	0.468867	9
IBD	ALS	0.86369	0.40804	1	0.745961	0.16667	1	964	6	32539568	32586784	0.0103171	0.356289	9
IBD	PD	0.671858	0.5294	0.81281	0.451393	0.28027	0.66066	964	6	32539568	32586784	2.83e-13	4.7827e-10	9
IBS	ALS	-1	-1	-0.51131	1	0.26293	1	964	6	32539568	32586784	0.0220848	0.413345	9
IBS	PD	-0.615703	-0.78296	-0.44333	0.37909	0.19654	0.61302	964	6	32539568	32586784	1.68e-09	3.06936e-06	9
DVD	AD	-0.250206	-0.45638	-0.05524	0.062603	0.00318	0.20828	965	6	32586785	32629239	0.0146533	0.461392	8
DVD	ALS	-1	-1	-0.52445	1	0.27531	1	965	6	32586785	32629239	0.0056185	0.286092	8
DVD	PD	-0.319995	-0.45467	-0.18671	0.102397	0.03486	0.20673	965	6	32586785	32629239	4.24e-06	0.00341744	8
IBD	AD	0.282041	0.1842	0.38265	0.0795471	0.03393	0.14642	965	6	32586785	32629239	2.48e-08	3.81672e-05	8
IBD	ALS	0.636054	0.25717	1	0.404565	0.06614	1	965	6	32586785	32629239	0.00476399	0.247755	8
IBD	PD	0.2603	0.14465	0.3772	0.0677561	0.02092	0.14228	965	6	32586785	32629239	1.38e-05	0.00629525	8
IBS	ALS	-0.864282	-1	-0.31865	0.746983	0.11007	1	965	6	32586785	32629239	0.0157642	0.413345	8
IBS	PD	-0.218726	-0.36742	-0.06557	0.0478411	0.0043	0.13499	965	6	32586785	32629239	0.00457574	0.207249	8
DVD	ALS	0.70801	0.15515	1	0.501278	0.02607	1	427	3	4835084	5496182	0.0157287	0.353272	5
DVD	PD	0.592898	0.03553	1	0.351528	0.00583	1	427	3	4835084	5496182	0.03991	0.386776	5
GERD	ALS	1	0.25291	1	1	0.07018	1	427	3	4835084	5496182	0.0108114	0.531291	5
IBD	PD	0.737994	0.35127	1	0.544635	0.12339	1	427	3	4835084	5496182	0.000316535	0.0486313	5
IBS	ALS	0.617523	0.03739	1	0.381335	0.00709	1	427	3	4835084	5496182	0.0365836	0.473888	5
DVD	AD	0.51518	0.02168	1	0.265411	0.00446	1	622	4	23858351	24764724	0.0423771	0.508525	5
DVD	ALS	-0.862103	-1	-0.41979	0.743221	0.17622	1	622	4	23858351	24764724	0.000335955	0.122204	5
DVD	PD	0.784548	0.24181	1	0.615516	0.05886	1	622	4	23858351	24764724	0.00587417	0.247128	5
GERD	PD	1	0.25839	1	1	0.07365	1	622	4	23858351	24764724	0.00764175	0.499076	5
IBS	PD	0.978139	0.28968	1	0.956756	0.08586	1	622	4	23858351	24764724	0.00802513	0.225568	5
DVD	ALS	-0.726019	-1	-0.04661	0.527103	0.01048	1	638	4	37880861	38984838	0.0398561	0.434597	5
GERD	PD	-0.544684	-1	-0.07265	0.296681	0.00872	1	638	4	37880861	38984838	0.0317528	0.703894	5
IBD	AD	0.276607	0.04062	0.52403	0.0765117	0.00234	0.2746	638	4	37880861	38984838	0.022285	0.481525	5
IBD	ALS	-0.392935	-1	-0.01725	0.154398	0.00232	1	638	4	37880861	38984838	0.0447826	0.506207	5
IBD	PD	-0.512237	-0.92744	-0.21899	0.262387	0.04796	0.86015	638	4	37880861	38984838	0.00113708	0.0800694	5
DVD	ALS	0.757646	0.15001	1	0.574027	0.02604	1	786	5	10549030	11850850	0.0181645	0.363897	5
GERD	AD	-0.755552	-1	-0.08062	0.570859	0.01454	1	786	5	10549030	11850850	0.0344524	0.5378	5
GERD	ALS	1	0.2723	1	1	0.07832	1	786	5	10549030	11850850	0.00256797	0.531291	5
IBS	AD	0.70574	0.10939	1	0.498068	0.01824	1	786	5	10549030	11850850	0.0219931	0.495595	5
IBS	ALS	0.612431	0.10497	1	0.375071	0.01529	1	786	5	10549030	11850850	0.0243526	0.413345	5
DVD	AD	-0.744904	-1	-0.3139	0.554882	0.0988	1	962	6	32208902	32454577	0.00294844	0.327652	5
DVD	ALS	-1	-1	-0.63566	1	0.40406	1	962	6	32208902	32454577	1.31e-05	0.0190605	5
DVD	PD	-0.859506	-1	-0.34159	0.73875	0.11669	1	962	6	32208902	32454577	0.00562836	0.247128	5
IBD	AD	0.423491	0.18413	0.67715	0.179344	0.0339	0.45853	962	6	32208902	32454577	0.00116329	0.298384	5
IBD	ALS	0.374352	0.10042	0.66163	0.14014	0.0106	0.43775	962	6	32208902	32454577	0.00818649	0.311716	5
DVD	ALS	-0.487168	-0.86276	-0.11596	0.237333	0.01393	0.74435	966	6	32629240	32682213	0.0145437	0.341308	5
IBD	AD	0.316924	0.16524	0.46754	0.100441	0.0273	0.21859	966	6	32629240	32682213	7.49e-05	0.0576356	5
IBD	ALS	0.545493	0.26001	0.82848	0.297562	0.06761	0.68639	966	6	32629240	32682213	0.000938441	0.17982	5
IBD	PD	0.396834	0.18618	0.61242	0.157477	0.03466	0.37505	966	6	32629240	32682213	0.000487963	0.058081	5
IBS	PD	0.284198	0.0354	0.53892	0.0807685	0.00209	0.29044	966	6	32629240	32682213	0.027469	0.392181	5
GERD	AD	0.571625	0.22877	0.99692	0.326755	0.05234	0.99384	1500	10	12581572	13208061	0.00260471	0.225914	5
GERD	PD	0.479106	0.03683	1	0.229543	0.00462	1	1500	10	12581572	13208061	0.0402428	0.736937	5
IBD	AD	0.891112	0.11473	1	0.79408	0.0234	1	1500	10	12581572	13208061	0.0263391	0.483434	5
IBD	PD	-0.904256	-1	-0.16359	0.817679	0.03011	1	1500	10	12581572	13208061	0.0183985	0.357396	5
IBS	ALS	-0.682516	-1	-0.16037	0.465827	0.02669	1	1500	10	12581572	13208061	0.0134317	0.413345	5
DVD	ALS	-0.779709	-1	-0.13241	0.607946	0.02436	1	60	1	69438910	70992905	0.0217381	0.367172	4
DVD	PD	1	-0.10102	1	1	0	1	60	1	69438910	70992905	0.0374193	0.381699	4
IBD	PD	1	-0.05442	1	1	0	1	60	1	69438910	70992905	0.0359571	0.442004	4
IBS	ALS	-0.717157	-1	-0.25994	0.514315	0.06819	1	60	1	69438910	70992905	0.0031986	0.251403	4
DVD	ALS	0.898049	0.51437	1	0.806492	0.26457	1	117	1	159882516	161054076	2.97e-05	0.0216068	4
DVD	PD	-0.753477	-1	-0.16611	0.567728	0.02946	1	117	1	159882516	161054076	0.016598	0.336413	4
IBD	AD	0.509892	0.01343	1	0.25999	0.00358	1	117	1	159882516	161054076	0.0413974	0.517482	4
IBS	AD	0.741447	0.12578	1	0.549744	0.02197	1	117	1	159882516	161054076	0.0221753	0.495595	4
DVD	PD	1	0.22606	1	1	0.05634	1	177	1	228045555	229075156	0.00878799	0.272287	4
GERD	ALS	1	0.16185	1	1	0.04075	1	177	1	228045555	229075156	0.00986839	0.531291	4
IBS	ALS	0.696606	0.10016	1	0.48526	0.01598	1	177	1	228045555	229075156	0.0225504	0.413345	4
IBS	PD	-0.44344	-1	-0.0064	0.196639	0.0021	1	177	1	228045555	229075156	0.0472208	0.447498	4
DVD	ALS	0.410402	0.1107	0.80515	0.16843	0.01262	0.64826	335	2	144503689	145977920	0.0102971	0.309956	4
GERD	ALS	0.723935	0.36258	1	0.524081	0.13146	1	335	2	144503689	145977920	0.000395576	0.230621	4
IBS	ALS	0.594577	0.10944	1	0.353522	0.01511	1	335	2	144503689	145977920	0.0212727	0.413345	4
IBS	PD	0.78239	0.24162	1	0.612135	0.05957	1	335	2	144503689	145977920	0.00599841	0.208008	4
DVD	ALS	-0.75556	-1	-0.04929	0.570871	0.01003	1	730	4	144401043	146174871	0.0427326	0.434597	4
IBD	AD	-0.595148	-1	-0.13941	0.354202	0.02198	1	730	4	144401043	146174871	0.0129838	0.450157	4
IBD	ALS	-0.628401	-1	-0.02903	0.394888	0.00757	1	730	4	144401043	146174871	0.0400153	0.496011	4
IBD	PD	0.59551	0.19111	1	0.354633	0.03657	1	730	4	144401043	146174871	0.00507532	0.209202	4
DVD	ALS	-0.375957	-0.77672	-0.05025	0.141344	0.00404	0.60329	804	5	31679465	32727914	0.0282263	0.410693	4
DVD	PD	-0.42718	-0.94789	-0.02824	0.182483	0.0032	0.89849	804	5	31679465	32727914	0.0383593	0.381699	4
IBD	AD	-1	-1	-0.07102	1	0.02262	1	804	5	31679465	32727914	0.0353121	0.498702	4
IBD	ALS	-0.566673	-1	-0.01769	0.321119	0.00444	1	804	5	31679465	32727914	0.0482527	0.506207	4
DVD	AD	1	0.14838	1	1	0.03267	1	888	5	132554691	134556570	0.0136532	0.461392	4
DVD	ALS	-0.788298	-1	-0.15751	0.621414	0.02917	1	888	5	132554691	134556570	0.0192421	0.363897	4
GERD	AD	0.68397	0.06946	1	0.467816	0.01198	1	888	5	132554691	134556570	0.0321304	0.525243	4
IBD	ALS	0.447673	0.0447	1	0.200411	0.00442	1	888	5	132554691	134556570	0.0296817	0.48858	4
DVD	PD	0.688957	0.00503	1	0.474661	0.00823	1	926	6	63979	1380679	0.0464341	0.396041	4
GERD	AD	0.536716	0.05411	1	0.288065	0.00695	1	926	6	63979	1380679	0.035181	0.5378	4
GERD	PD	-0.902113	-1	-0.30926	0.813808	0.09654	1	926	6	63979	1380679	0.00428948	0.409233	4
IBD	ALS	-0.674137	-1	-0.1994	0.454461	0.04053	1	926	6	63979	1380679	0.00743721	0.305404	4
DVD	ALS	-0.578634	-1	-0.11387	0.334818	0.01489	1	961	6	31427210	32208901	0.0183814	0.363897	4
GERD	ALS	0.426349	0.07296	0.81535	0.181774	0.0066	0.66479	961	6	31427210	32208901	0.0233287	0.594547	4
IBD	ALS	0.37887	0.1741	0.61053	0.143543	0.03031	0.37274	961	6	31427210	32208901	0.00058389	0.173415	4
IBS	ALS	0.517187	0.21917	0.86003	0.267482	0.04804	0.73965	961	6	31427210	32208901	0.00145586	0.20928	4
DVD	ALS	-0.942858	-1	-0.25056	0.888981	0.06757	1	1052	6	122929291	123854857	0.0118152	0.311747	4
GERD	AD	1	0.08126	1	1	0.02107	1	1052	6	122929291	123854857	0.0349661	0.5378	4
IBS	AD	0.584122	0.01572	1	0.341199	0.0053	1	1052	6	122929291	123854857	0.0421954	0.60475	4
IBS	PD	1	0.05766	1	1	0.01922	1	1052	6	122929291	123854857	0.0324478	0.411681	4
DVD	AD	0.942845	0.15687	1	0.888956	0.03212	1	1208	7	128779174	130418704	0.0252507	0.461392	4
DVD	PD	0.696533	0.06824	1	0.485158	0.01225	1	1208	7	128779174	130418704	0.0349801	0.379106	4
GERD	AD	1	0.01933	1	1	0.01638	1	1208	7	128779174	130418704	0.0445343	0.55331	4
IBS	AD	1	0.04088	1	1	0.01937	1	1208	7	128779174	130418704	0.0109399	0.420062	4
DVD	ALS	0.752453	0.07223	1	0.566186	0.01321	1	1296	8	59555978	60476248	0.0334361	0.419101	4
IBD	AD	-0.674189	-1	-0.11435	0.454531	0.01735	1	1296	8	59555978	60476248	0.0201128	0.474574	4
IBD	ALS	0.5542	0.09369	1	0.307137	0.01256	1	1296	8	59555978	60476248	0.024101	0.447375	4
IBS	AD	-0.669707	-1	-0.08165	0.448507	0.01268	1	1296	8	59555978	60476248	0.0276664	0.535634	4
DVD	AD	0.719651	0.18494	1	0.517898	0.03615	1	1569	10	89971629	91021321	0.0112691	0.453201	4
DVD	ALS	-0.797975	-1	-0.11558	0.636764	0.02019	1	1569	10	89971629	91021321	0.0266753	0.396047	4
DVD	PD	0.898085	0.3278	1	0.806557	0.10813	1	1569	10	89971629	91021321	0.00386916	0.221274	4
IBD	ALS	-0.975283	-1	-0.22444	0.951176	0.05617	1	1569	10	89971629	91021321	0.0128501	0.368341	4
DVD	ALS	0.559547	0.03887	1	0.313093	0.00638	1	1601	10	127997709	129134738	0.03465	0.422382	4
IBD	AD	0.472063	0.09273	1	0.222844	0.00993	1	1601	10	127997709	129134738	0.0191934	0.468867	4
IBS	AD	0.60739	0.10025	1	0.368922	0.01241	1	1601	10	127997709	129134738	0.0184954	0.495595	4
IBS	ALS	-0.543314	-1	-0.15144	0.29519	0.02355	1	1601	10	127997709	129134738	0.00913571	0.413345	4
DVD	PD	0.676145	0.2956	1	0.457172	0.08738	1	1724	11	118901214	120064528	0.000902116	0.121184	4
GERD	AD	0.6435	0.14815	1	0.414093	0.02304	1	1724	11	118901214	120064528	0.0154829	0.467266	4
IBD	AD	0.584947	0.1328	1	0.342163	0.01945	1	1724	11	118901214	120064528	0.0159307	0.468867	4
IBD	PD	-0.409115	-0.8731	-0.04054	0.167375	0.00377	0.7623	1724	11	118901214	120064528	0.0297362	0.434423	4
DVD	AD	0.656487	0.08138	1	0.430975	0.012	1	1731	11	126304241	127306871	0.0272987	0.461392	4
GERD	ALS	0.793673	0.15594	1	0.629916	0.03141	1	1731	11	126304241	127306871	0.0164359	0.531291	4
IBS	AD	0.690479	0.14903	1	0.476761	0.02438	1	1731	11	126304241	127306871	0.0161008	0.49203	4
IBS	PD	0.662765	0.05158	1	0.439257	0.00879	1	1731	11	126304241	127306871	0.0392257	0.445126	4
DVD	PD	0.962612	0.25233	1	0.926622	0.06646	1	1738	11	133521643	134351064	0.00882181	0.272287	4
GERD	AD	-0.655444	-1	-0.12533	0.429607	0.01845	1	1738	11	133521643	134351064	0.020373	0.525243	4
IBD	ALS	-1	-1	-0.31886	1	0.10307	1	1738	11	133521643	134351064	0.00264641	0.236725	4
IBS	PD	0.501997	0.1055	1	0.252001	0.01246	1	1738	11	133521643	134351064	0.0158897	0.318872	4
DVD	AD	-0.632955	-1	-0.08735	0.400632	0.01256	1	2049	15	39238841	40604780	0.0266345	0.461392	4
GERD	AD	-0.940959	-1	-0.05961	0.885403	0.01815	1	2049	15	39238841	40604780	0.03991	0.539932	4
GERD	ALS	1	0.04823	1	1	0.01588	1	2049	15	39238841	40604780	0.0150297	0.531291	4
IBD	AD	0.516032	0.01706	1	0.266289	0.00477	1	2049	15	39238841	40604780	0.0463797	0.53245	4
GERD	PD	-0.758672	-1	-0.3103	0.575583	0.09629	1	2073	15	70767984	72058129	0.00259353	0.399728	4
IBD	AD	-0.877547	-1	-0.15999	0.770089	0.02986	1	2073	15	70767984	72058129	0.0197253	0.474332	4
IBD	PD	-0.43659	-0.88035	-0.07464	0.190611	0.00717	0.77502	2073	15	70767984	72058129	0.0190048	0.363504	4
IBS	PD	0.630438	0.10711	1	0.397451	0.01523	1	2073	15	70767984	72058129	0.0230111	0.359327	4
GERD	PD	0.460375	0.06396	0.97718	0.211945	0.00658	0.95488	2163	16	82310205	83077869	0.0288073	0.68998	4
IBD	ALS	-0.652927	-1	-0.07331	0.426314	0.01021	1	2163	16	82310205	83077869	0.0344202	0.48858	4
IBD	PD	-0.7257	-1	-0.2433	0.52664	0.05986	1	2163	16	82310205	83077869	0.00535032	0.215287	4
IBS	PD	0.526694	0.08096	1	0.277407	0.00936	1	2163	16	82310205	83077869	0.0228201	0.359327	4
DVD	AD	0.787569	0.21151	1	0.620264	0.04491	1	2181	17	7264459	8554763	0.00834181	0.387894	4
DVD	ALS	0.606666	0.11688	1	0.368044	0.01527	1	2181	17	7264459	8554763	0.0177282	0.363897	4
DVD	PD	-0.882568	-1	-0.42753	0.778927	0.18278	1	2181	17	7264459	8554763	0.000222031	0.0511306	4
GERD	ALS	-0.621034	-1	-0.14056	0.385683	0.02207	1	2181	17	7264459	8554763	0.0160498	0.531291	4
GERD	PD	-0.566723	-1	-0.11566	0.321176	0.01539	1	2210	17	47516225	48722590	0.0191999	0.622986	4
IBD	AD	0.400418	0.06338	0.82079	0.160335	0.00581	0.67369	2210	17	47516225	48722590	0.0204366	0.474574	4
IBD	ALS	-0.517903	-1	-0.1177	0.268224	0.01507	1	2210	17	47516225	48722590	0.0135138	0.368341	4
IBD	PD	-0.637449	-1	-0.12054	0.406341	0.01695	1	2210	17	47516225	48722590	0.0208516	0.371418	4
DVD	AD	-0.21864	-0.50561	-0.00662	0.0478035	0.00053	0.25564	2351	19	45040933	45893307	0.0443706	0.523996	4
DVD	PD	0.745852	0.03379	1	0.556296	0.00952	1	2351	19	45040933	45893307	0.0410421	0.386776	4
GERD	AD	-0.587562	-1	-0.28322	0.345229	0.08021	1	2351	19	45040933	45893307	0.000243713	0.0956167	4
IBD	PD	0.633119	0.11519	1	0.40084	0.0161	1	2351	19	45040933	45893307	0.0237708	0.39385	4

## Sheet: S7
Significant loci for local genetic correlation between gastrointestinal diseases and neurodegenerative diseases
phen1	phen2	rho	rho.lower	rho.upper	r2	r2.lower	r2.upper	loci	CHR	START	STOP	PValue	FDR
DVD	ALS	0.898049	0.51437	1	0.806492	0.26457	1	117	1	159882516	161054076	2.97e-05	0.0216068
DVD	ALS	-1	-1	-0.63566	1	0.40406	1	962	6	32208902	32454577	1.31e-05	0.0190605
DVD	PD	-0.593896	-0.73653	-0.44637	0.352712	0.19925	0.54248	964	6	32539568	32586784	5.47e-12	8.81764e-09
DVD	PD	-0.319995	-0.45467	-0.18671	0.102397	0.03486	0.20673	965	6	32586785	32629239	4.24e-06	0.00341744
DVD	PD	-1	-1	-0.46947	1	0.2204	1	1197	7	113339387	115321301	7.83e-05	0.0303056
DVD	PD	1	0.47902	1	1	0.22946	1	1478	9	135135888	136042490	9.4e-05	0.0303056
DVD	PD	-0.935167	-1	-0.4866	0.874537	0.23678	1	2055	15	47693317	49260006	0.000147526	0.0396353
DVD	PD	0.657954	0.35279	1	0.432903	0.12446	1	2453	21	39252060	40480831	5.85e-05	0.0303056
GERD	AD	0.879833	0.51733	1	0.774106	0.26763	1	1067	6	143083348	144791455	2.41e-05	0.0141829
GERD	AD	0.817453	0.48711	1	0.66823	0.23727	1	2072	15	69089816	70767983	2.19e-05	0.0141829
IBD	AD	0.282041	0.1842	0.38265	0.0795471	0.03393	0.14642	965	6	32586785	32629239	2.48e-08	3.81672e-05
IBD	ALS	1	0.57077	1	1	0.32578	1	1798	12	63055937	63764111	3.04e-05	0.045144
IBD	PD	-0.849393	-1	-0.50348	0.721468	0.25349	1	118	1	161054077	161945442	1.49e-05	0.00629525
IBD	PD	0.737994	0.35127	1	0.544635	0.12339	1	427	3	4835084	5496182	0.000316535	0.0486313
IBD	PD	1	0.4922	1	1	0.24226	1	849	5	87943483	89584466	0.000125502	0.0362551
IBD	PD	-0.835669	-1	-0.42825	0.698343	0.1834	1	882	5	125131721	126054697	0.000238472	0.046152
IBD	PD	0.983757	0.47898	1	0.967778	0.22942	1	924	5	178595253	179794710	0.000273089	0.046152
IBD	PD	0.671858	0.5294	0.81281	0.451393	0.28027	0.66066	964	6	32539568	32586784	2.83e-13	4.7827e-10
IBD	PD	0.2603	0.14465	0.3772	0.0677561	0.02092	0.14228	965	6	32586785	32629239	1.38e-05	0.00629525
IBD	PD	0.893012	0.43777	1	0.797471	0.19165	1	1421	9	74950319	76197744	0.000150169	0.0362551
IBD	PD	0.949374	0.47374	1	0.901311	0.22443	1	1557	10	77144962	78665481	0.000260376	0.046152
IBD	PD	0.944491	0.4875	1	0.892064	0.23765	1	2072	15	69089816	70767983	0.000135285	0.0362551
IBD	PD	1	0.53425	1	1	0.28543	1	2432	21	15840034	16873443	1.07e-05	0.00629525
IBS	AD	-1	-1	-0.48222	1	0.23253	1	2019	14	92101229	93386328	2.97e-05	0.0278888
IBS	AD	0.813935	0.46099	1	0.66249	0.21251	1	2207	17	43460501	44865832	3.35e-05	0.0278888
IBS	PD	-0.615703	-0.78296	-0.44333	0.37909	0.19654	0.61302	964	6	32539568	32586784	1.68e-09	3.06936e-06

## Sheet: S8
Summary of Genome-Wide Significant Pleiotropic SNVs and FUMA-Annotated Pleiotropic Genomic Risk Loci for Each Pair of Traits
Trait pair	Total SNPs	No. SNPb	No. loci	Chromosomal region
IBD-ALS	7152041	103	3	16p12.2 9p21.2 1p31.3
IBD-AD	8623351	324	9	1p36.13 6q23.3 21q22.2 17q21.32 19q13.32 1q32.1 1p31.3 2q14.3 7p12.2
IBD-PD	7294950	60	6	1p31.3 1q21.3 8p23.3 21q21.1 4q22.1 1q23.3
IBS-ALS	7541738	5	2	19p13.11 15q25.2
IBS-AD	8515627	208	7	7q35 11q12.2 1p34.2 19q13.32 22q13.2 2q14.3 11q14.2
IBS-PD	7680811	97	4	4q21.1 8p23.1 4q22.1 3q25.1
DVD-ALS	7069504	45	5	9p21.2 2q22.3 17p13.1 3p25.1 2p16.1
DVD-AD	7968466	282	9	2q14.3 10p12.1 2q22.3 15q24.3 19q13.32 19q13.31 11q14.2 16p12.3 3p25.1
DVD-PD	7145193	200	7	17p13.1 3q25.1 16p11.2 17q21.31 4p16.3 1p36.12 17q21.31
GERD-ALS	2291771	37	3	9q33.2 14q24.3 7q33
GERD-AD	2296616	71	7	2q14.3 7p21.3 8p21.1 1p31.3 19q13.32 2q11.2 19q13.32
GERD-PD	2182784	25	4	16p11.2 4q22.1 2q34 3q27.1
		1457	66

## Sheet: S9
Pleiotropic Genomic Loci Identified by FUMA Using PLACO Results
No.	Trait pair	Top SNP	CHR	BP	Locus boundary	Region	PPLACO	non_effect_allele	effect_allele	Nearest gene	Functional annotation	CADD	RDB
1	DVD-AD	rs10200967	2	127841769	127840867-127889637	2q14.3	2.03001e-08	C	T	BIN1	intronic	7.374	4
2	DVD-AD	rs10508700	10	25821318	25786532-25877651	10p12.1	5.40415e-13	C	T	GPR158	intronic	3.425	5
3	DVD-AD	rs11894012	2	144274527	144274527-144305254	2q22.3	1.71248e-08	T	G	ARHGAP15:RP11-570L15.2	ncRNA_intronic	0.937	6
4	DVD-AD	rs12909656	15	76664378	76526912-77242636	15q24.3	7.23528e-09	T	A	SCAPER	intronic	5.669	6
5	DVD-AD	rs429358	19	45411941	45207828-45734195	19q13.32	7.99091e-57	C	T	APOE	exonic	12.64	5
6	DVD-AD	rs4803699	19	44876158	44863203-44884277	19q13.31	7.49366e-09	G	A	CTC-512J12.6	intronic	1.648	3a
7	DVD-AD	rs535590	11	85794542	85666039-85868640	11q14.2	2.35075e-10	A	G	snoU13	intergenic	0.385	7
8	DVD-AD	rs58109580	16	19977473	19707417-19980931	16p12.3	3.26358e-08	G	T	GPR139	intergenic	1.864	6
9	DVD-AD	rs7609897	3	15502681	15502681-15502681	3p25.1	4.85328e-08	T	G	COLQ	intronic	12	4
10	DVD-ALS	rs10511816	9	27468461	27466680-27586615	9p21.2	2.4348e-08	A	C	MOB3B	intronic	0.831	NA
11	DVD-ALS	rs1980207	2	144427710	144275192-144503445	2q22.3	6.43295e-13	G	C	ARHGAP15	intronic	1.006	7
12	DVD-ALS	rs56074046	17	7358930	7321858-7438050	17p13.1	1.61449e-08	A	G	CHRNB1	UTR5	4.026	2b
13	DVD-ALS	rs7609897	3	15502681	15502681-15502681	3p25.1	4.55732e-11	T	G	COLQ	intronic	12	4
14	DVD-ALS	rs77310760	2	56178040	56178040-56226442	2p16.1	2.73017e-08	G	C	RN7SKP208	downstream	0.105	7
15	DVD-PD	rs12600861	17	7355621	7351479-7437181	17p13.1	5.31138e-10	C	A	CHRNB1	intronic	2.748	7
16	DVD-PD	rs17204437	3	151067007	150800402-151130197	3q25.1	9.81169e-14	A	G	MED12L:P2RY12	intronic	0.115	5
17	DVD-PD	rs1870293	16	30970941	30801183-31109290	16p11.2	3.22662e-09	T	C	SETD1A	intronic	5.569	NA
18	DVD-PD	rs199529	17	44837217	43837237-44865603	17q21.31	1.65895e-08	C	A	NSF	intergenic	4.434	6
19	DVD-PD	rs34311866	4	951947	951947-951947	4p16.3	6.29608e-11	C	T	TMEM175	exonic	11.09	NA
20	DVD-PD	rs6672792	1	22428701	22353327-22470115	1p36.12	2.63212e-08	A	G	RP1-224A6.9	downstream	7.866	5
21	DVD-PD	rs8074740	17	42312778	42292020-42330171	17q21.31	1.1376e-08	A	G	SHC1P2	intergenic	2.948	3a
22	GERD-AD	rs10200967	2	127841769	127840867-127883899	2q14.3	4.45803e-08	C	T	BIN1	intronic	7.374	4
23	GERD-AD	rs2043539	7	12253880	12233848-12285140	7p21.3	4.65777e-10	A	G	TMEM106B	UTR5	8.148	NA
24	GERD-AD	rs2279590	8	27456253	27456253-27468503	8p21.1	7.0355e-09	T	C	CLU	intronic	5.431	NA
25	GERD-AD	rs2310754	1	66403092	66380392-66547212	1p31.3	3.53325e-08	G	A	PDE4B	intronic	0.116	7
26	GERD-AD	rs344816	19	45825626	45823663-45840335	19q13.32	6.36727e-10	T	A	CKM	intronic	7.085	1b
27	GERD-AD	rs6542924	2	100893113	100892516-100986964	2q11.2	4.4279e-08	C	A	LONRF2	UTR3	0.605	6
28	GERD-AD	rs6857	19	45392254	45133475-45503839	19q13.32	4.28611e-62	T	C	PVRL2:CTB-129P6.4	ncRNA_intronic	5.597	NA
29	GERD-ALS	rs10818400	9	122664468	122655283-122676328	9q33.2	4.20251e-08	T	G	RP11-360A18.2	intergenic	1.953	7
30	GERD-ALS	rs17102847	14	75324780	75182937-75377008	14q24.3	3.92735e-08	G	A	PROX2	intronic	8.675	4
31	GERD-ALS	rs2059374	7	133094348	132954533-133643778	7q33	8.46767e-09	T	C	EXOC4	intronic	6.258	5
32	GERD-PD	rs11864054	16	30846134	30820866-30982225	16p11.2	2.13604e-09	G	A	BCL7C	UTR3	4.947	5
33	GERD-PD	rs356219	4	90637601	90619732-90678798	4q22.1	3.85317e-10	G	A	RP11-115D19.1	ncRNA_intronic	6.091	7
34	GERD-PD	rs4132462	2	212635589	212590505-212636271	2q34	2.10016e-08	T	C	ERBB4	intronic	0.156	NA
35	GERD-PD	rs9877655	3	182739376	182704808-182811490	3q27.1	1.56221e-08	T	C	MCCC1	intronic	6.103	6
36	IBS-AD	rs12703526	7	143107588	143107588-143108158	7q35	1.84533e-08	T	G	EPHA1-AS1	ncRNA_intronic	1.84	5
37	IBS-AD	rs2847666	11	59859576	59856028-60039917	11q12.2	2.28572e-08	G	A	MS4A2	intronic	2.773	6
38	IBS-AD	rs3134615	1	40362066	40282818-40388826	1p34.2	2.02367e-09	A	C	MYCL	UTR3	12.5	NA
39	IBS-AD	rs41289512	19	45351516	45207828-45438554	19q13.32	5.99173e-33	G	C	PVRL2	intronic	7.715	4
40	IBS-AD	rs5995992	22	41487218	41408754-41713111	22q13.2	1.14665e-08	C	T	EP300	upstream	6.765	2b
41	IBS-AD	rs744368	2	127862653	127840867-127895487	2q14.3	7.60111e-11	T	G	BIN1	intronic	10.52	5
42	IBS-AD	rs867611	11	85776544	85666039-85868640	11q14.2	3.25513e-12	G	A	PICALM	intronic	1.992	NA
43	IBS-ALS	rs12608932	19	17752689	17742469-17753239	19p13.11	3.13066e-09	C	A	UNC13A	intronic	0.266	7
44	IBS-ALS	rs783543	15	83239486	83170194-83245326	15q25.2	2.31241e-08	A	C	CPEB1	intronic	6.639	6
45	IBS-PD	rs1465922	4	77134870	77132360-77167499	4q21.1	4.69822e-08	G	A	SCARB2	UTR5	9.885	2b
46	IBS-PD	rs2645429	8	11660051	11657838-11665704	8p23.1	4.90544e-08	A	G	FDFT1:RP11-297N6.4	UTR5	11.26	NA
47	IBS-PD	rs356177	4	90630675	90607126-90757845	4q22.1	2.86552e-10	C	A	RP11-115D19.1	ncRNA_intronic	1.936	5
48	IBS-PD	rs9840232	3	151052362	150800402-151130197	3q25.1	3.58948e-11	T	C	MED12L	intronic	0.488	7
49	IBD-AD	rs148784768	1	20186336	20165971-20242739	1p36.13	1.91431e-08	A	G	OTUD3	intergenic	0.065	7
50	IBD-AD	rs17264332	6	138005515	137959235-138006504	6q23.3	3.1301e-10	G	A	RP11-95M15.1	intergenic	5.889	6
51	IBD-AD	rs2836882	21	40466570	40458508-40468838	21q22.2	8.1647e-15	A	G	RPL23AP12	intergenic	16.18	4
52	IBD-AD	rs28483960	17	47432879	47322746-47450775	17q21.32	4.81805e-08	T	C	ZNF652	intronic	2.296	7
53	IBD-AD	rs34342646	19	45388130	44635882-46027411	19q13.32	6.94028e-52	A	G	PVRL2:CTB-129P6.4	ncRNA_intronic	1.017	7
54	IBD-AD	rs41299637	1	200877850	200863055-201024059	1q32.1	9.20226e-10	G	T	C1orf106	intronic	5.005	4
55	IBD-AD	rs72931012	1	67764815	67731614-67764815	1p31.3	5.86834e-09	T	C	IL12RB2	intergenic	0.091	5
56	IBD-AD	rs730482	2	127894484	127844161-127894851	2q14.3	3.98136e-11	T	A	BIN1	intergenic	1.429	5
57	IBD-AD	rs9649710	7	50322832	50257634-50323456	7p12.2	5.13228e-09	A	G	AC020743.4	intergenic	7.776	4
58	IBD-ALS	rs169029	16	23962351	23865986-23962504	16p12.2	8.5e-09	A	G	PRKCB	intronic	15.27	4
59	IBD-ALS	rs2453565	9	27551040	27484371-27597891	9p21.2	2.80758e-17	T	C	C9orf72	intronic	9.98	6
60	IBD-ALS	rs75328060	1	67697069	67684934-67743552	1p31.3	2.13529e-08	G	A	C1orf141:IL23R	intronic	6.289	6
61	IBD-PD	rs10889676	1	67722567	67670213-67764598	1p31.3	8.28425e-10	A	C	IL23R	intronic	0.18	3a
62	IBD-PD	rs11264304	1	155033317	155033317-155049402	1q21.3	1.0941e-08	T	C	ADAM15	intronic	6.405	5
63	IBD-PD	rs13273419	8	1760218	1746392-1771562	8p23.3	3.72403e-08	C	T	MIR596	intergenic	0.081	5
64	IBD-PD	rs1736147	21	16813053	16804330-16841303	21q21.1	2.18901e-10	A	G	AJ006998.2	intergenic	1.326	7
65	IBD-PD	rs2736994	4	90784528	90612832-90788196	4q22.1	2.04584e-08	A	G	MMRN1	intergenic	8.443	NA
66	IBD-PD	rs6658353	1	161469054	161463601-161479745	1q23.3	5.38982e-12	G	C	FCGR2A	intergenic	0.756	5

[truncated: 9 more sheets: S10, S11, S12, S13, S14, S15, S16, S17, S18]
